# Supplementary material for: Assessment of Pregnant Women’s Knowledge, Attitudes, and Habits Regarding Oral Health: Development and Validation of a Measurement Instrument
Source: Int J Environ Res Public Health. 2026 Mar 11;23(3):352. doi: 10.3390/ijerph23030352 (PMC13026591; doi:10.3390/ijerph23030352)
Supplement: Supplementary file 1 [file ijerph-23-00352-s001.zip]

Archive with 1 entries (1 files):
- ijerph-4164411-supplementary.pdf
